# Supplementary material for: Equine-Assisted Interventions: Cross Perspectives of Beneficiaries and Their Caregivers from a Qualitative Perspective
Source: Geriatrics (Basel). 2025 Nov 6;10(6):145. doi: 10.3390/geriatrics10060145 (PMC12641621; doi:10.3390/geriatrics10060145)
Supplement: Supplementary file 1 [file geriatrics-10-00145-s001.zip]

Archive with 1 entries (1 files):
- geriatrics-3765173-supplementary.pdf
